# Supplementary material for: Water Skating Miniature Robot Propelled by Acoustic Bubbles
Source: Micromachines (Basel). 2023 May 4;14(5):999. doi: 10.3390/mi14050999 (PMC10221370; doi:10.3390/mi14050999)
Supplement: Supplementary file 1 [file micromachines-14-00999-s001.zip]

Archive with 2 entries (2 files):
- Video S1-Linear propulsion.mp4
- Video S2-Rotation.mp4
